# Supplementary material for: Intestinal flora study reveals the mechanism of Danggui Shaoyao San and its decomposed recipes to improve cognitive dysfunction in the rat model of Alzheimer’s disease
Source: Front Cell Infect Microbiol. 2023 Nov 21;13:1323674. doi: 10.3389/fcimb.2023.1323674 (PMC10699443; doi:10.3389/fcimb.2023.1323674)
Supplement: Supplementary file 2 [file DataSheet_2.zip]

Archive with 11 entries (10 files):
- statistical programs/
- statistical programs/16S rDNA project materials and methods.pdf
- statistical programs/Fig.1a.pzfx
- statistical programs/Fig.1b.pzfx
- statistical programs/Fig.1c.pzfx
- statistical programs/Fig.1e.pzfx
- statistical programs/Fig.1f.pzfx
- statistical programs/Fig.1g.pzfx
- statistical programs/Fig.2b.pzfx
- statistical programs/Fig.2d.pzfx
- statistical programs/Fig.2e.pzfx
