# Supplementary material for: Intestinal flora study reveals the mechanism of Danggui Shaoyao San and its decomposed recipes to improve cognitive dysfunction in the rat model of Alzheimer’s disease
Source: Front Cell Infect Microbiol. 2023 Nov 21;13:1323674. doi: 10.3389/fcimb.2023.1323674 (PMC10699443; doi:10.3389/fcimb.2023.1323674)
Supplement: Supplementary file 3 [file Table_1.xlsx]

## Sheet: Table S1
Table S1 Species abundance at phylum level
Phylum	SB	DSC	FBZ	DSS	M	Control
Firmicutes	69.3239	76.4298	56.967	69.2534	72.7181	62.5647
Actinobacteriota	13.2502	5.72153	24.1331	4.28857	7.48446	17.0271
Bacteroidota	7.34405	11.1829	9.96868	11.4793	7.59959	12.3929
Proteobacteria	5.00379	4.68997	5.16345	6.61996	8.5419	1.51413
Verrucomicrobiota	1.84841	0.23172	0.69725	7.48282	1.59232	5.93364
Desulfobacterota	1.99154	1.20981	0.57331	0.66628	1.1985	0.20334
Campylobacterota	1.01467	0.23689	2.26157	0.0712	0.35528	0.1311
Patescibacteria	0.12151	0.18768	0.13366	0.06728	0.23204	0.11471
unclassified	0.04006	0.06377	0.0548	0.0502	0.08488	0.08145
Cyanobacteria	0.01451	0.03336	0.02099	0.00683	0.06822	0.01793
Candidatus_Saccharibacteria	0.00534	0	0.00117	0	0.08434	0.00236
Deferribacterota	0.02617	0.0084	0.01847	0.00176	0.01579	0.00077
Elusimicrobiota	0.01538	0.00051	0.00294	0.01234	0.01306	0
Chloroflexi	0	0.00363	0.00061	0	0.01031	0.01503
Acidobacteriota	0	0	0.00175	0	0	0
Planctomycetota	0.00048	0	0	0	0	0.00079
Synergistota	0	0	0.0006	0	0.00056	0
Spirochaetota	0	0	0.00064	0	0	0
Bdellovibrionota	0	0	0	0	0.00059	0

## Sheet: Table S2
Table S2 Species abundance at genus level
Genus	SB	DSC	FBZ	DSS	M	Control
Ligilactobacillus	23.6912	25.0001	17.9211	15.0486	2.11155	20.755
Bifidobacterium	8.82829	3.29517	19.2614	2.4091	3.57454	13.3037
Muribaculaceae_unclassified	5.36592	8.93507	7.30111	7.43294	5.69554	8.44295
Dubosiella	1.81967	9.43593	4.68355	0.5091	14.0218	15.3583
Firmicutes_unclassified	6.86034	2.68335	3.82815	6.0936	7.84095	3.47663
Clostridia_UCG-014_unclassified	2.32824	4.316	2.94807	2.64741	10.9151	3.5625
Escherichia-Shigella	3.16765	3.45821	3.34139	5.67781	7.23156	0.25419
Lachnospiraceae_NK4A136_group	8.33302	2.15426	6.15622	2.44915	1.56258	0.90907
UCG-005	2.89768	3.24504	1.82847	6.35463	2.95008	2.4935
Akkermansia	1.84841	0.23172	0.69544	7.48282	1.59232	5.93364
Lactobacillus	0.46665	8.86398	0.50013	2.80212	2.43429	0.44739
Christensenellaceae_R-7_group	1.73937	2.61377	0.40632	2.43841	4.30881	1.99977
Ruminococcus	1.10212	1.07271	1.7023	3.22198	3.98297	0.58991
Allobaculum	1.90625	1.71001	2.25534	2.80437	1.11275	0.31018
Lachnospiraceae_unclassified	3.57903	0.80037	1.87451	1.4555	1.05901	0.72294
Eubacterium]_coprostanoligenes_group_unclassified	0.65451	1.76401	0.96888	1.83018	2.41036	0.90009
Coriobacteriaceae_UCG-002	1.53367	0.69045	2.22938	0.14519	0.65062	2.1076
Clostridiales_unclassified	2.00652	0.81612	0.99865	1.27586	0.6663	0.46336
Streptococcus	1.05922	1.48015	0.2678	1.345	0.29173	2.16259
Desulfovibrio	1.9515	1.19019	0.64979	0.10904	1.21283	0.21625
Blautia	0.59715	0.42952	0.85593	0.91514	1.66744	0.89112
Prevotellaceae_Ga6A1_group	0.38891	1.07018	1.12388	0.42189	0.28652	2.33828
NK4A214_group	0.33428	0.52036	0.26556	1.8539	1.62685	0.20444
Corynebacterium	1.31841	0.43075	0.94427	0.2914	1.13076	0.42956
Monoglobus	0.45738	0.77627	0.41585	1.07081	0.78365	0.67032
Helicobacter	1.01467	0.23689	2.26157	0.0712	0.35528	0.1311
Eubacterium]_xylanophilum_group	0.65363	0.50501	0.57985	0.55108	0.88112	0.98775
Faecalibaculum	1.43015	0.15459	0.95129	0.20691	0.71807	0.54438
HT002	0.26106	1.47956	0.08163	0.53187	0.62608	0.16887
Clostridium_sensu_stricto_1	0.17553	0.54888	0.54764	1.04949	0.64844	0.09734
Others	12.2295	10.0914	12.1545	19.5035	15.6502	9.12733

## Sheet: Table S3
Table S3 Potential biomarkers for species abundance at the generic level
Factor	SB	DSC	FBZ	DSS	M	Control
Ligilactobacillus	0.50131	0.514971	0.398019	0.39954	0.136622	0.383114
Bifidobacterium	0.456135	0.278672	0.615047	0.238277	0.264957	0.457189
Muribaculaceae_unclassified	0.374826	0.483678	0.399127	0.441151	0.35252	0.383892
Dubosiella	0.220015	0.501012	0.32222	0.116374	0.557529	0.521894
Firmicutes_unclassified	0.497846	0.311359	0.33949	0.469202	0.485866	0.289372
Clostridia_UCG-014_unclassified	0.316657	0.431138	0.325278	0.337665	0.625891	0.319821
Escherichia-Shigella	0.385783	0.403088	0.361699	0.516493	0.532108	0.0892295
Lachnospiraceae_NK4A136_group	0.645892	0.328403	0.506787	0.35016	0.255323	0.174185
UCG-005	0.399655	0.422931	0.28981	0.591841	0.368117	0.302704
Akkermansia	0.346166	0.122565	0.193831	0.696495	0.293298	0.506407
Lactobacillus	0.177113	0.771909	0.167379	0.434005	0.369272	0.141596
Christensenellaceae_R-7_group	0.379866	0.465659	0.167602	0.449767	0.545786	0.332567
Ruminococcus	0.323553	0.319207	0.367078	0.553213	0.561492	0.193276
Allobaculum	0.449509	0.425743	0.446338	0.545213	0.313514	0.148051
Lachnospiraceae_unclassified	0.639138	0.302244	0.422245	0.407585	0.317374	0.234539
Eubacterium]_coprostanoligenes_group_unclassified	0.292218	0.479734	0.324559	0.488648	0.511918	0.2798
Coriobacteriaceae_UCG-002	0.49839	0.334402	0.548536	0.153346	0.29633	0.477037
Clostridiales_unclassified	0.588437	0.37528	0.37896	0.469224	0.309545	0.230883
Streptococcus	0.427627	0.505504	0.196284	0.481874	0.204866	0.4989
Desulfovibrio	0.628072	0.490495	0.330842	0.135527	0.451996	0.170709
Blautia	0.358793	0.304295	0.392129	0.444167	0.547314	0.357868
Prevotellaceae_Ga6A1_group	0.290288	0.481542	0.45048	0.302349	0.227454	0.581178
NK4A214_group	0.250993	0.313155	0.223713	0.647502	0.55371	0.175563
Corynebacterium	0.570125	0.325878	0.440455	0.268034	0.481991	0.265712
Monoglobus	0.349195	0.454921	0.303956	0.534303	0.417256	0.345164
Helicobacter	0.531572	0.256849	0.724461	0.140809	0.28714	0.15601
Eubacterium]_xylanophilum_group	0.426953	0.375286	0.367098	0.39203	0.452523	0.42854
Faecalibaculum	0.635096	0.208803	0.47284	0.241568	0.410811	0.31993
HT002	0.296237	0.705238	0.151215	0.422837	0.418786	0.194535
Clostridium_sensu_stricto_1	0.248803	0.439969	0.401182	0.608377	0.436544	0.151279

## Sheet: Table S4
Table S4 BugBase Bacterial Phenotype Prediction
	Aerobic	Anaerobic	Contains_Mobile_Elements	Facultatively_Anaerobic	Forms_Biofilms	Gram_Negative	Gram_Positive	Potentially_Pathogenic	Stress_Tolerant
SB_6	0.0350525	0.834867	0.115499	0.0283343	0.0581791	0.109854	0.890146	0.207202	0.976749
SB_5	0.400864	0.45787	0.464687	0.0247818	0.188069	0.259995	0.740005	0.319424	0.955572
SB_4	0.147099	0.808604	0.313128	0.00732117	0.294202	0.135451	0.864549	0.201468	0.987459
SB_3	0.259731	0.706969	0.300584	0.0111602	0.46182	0.259713	0.740287	0.188457	0.987837
SB_2	0.0841522	0.870533	0.183186	0.0107242	0.242036	0.184555	0.815445	0.236595	0.911788
SB_1	0.379174	0.596313	0.48947	0.00825767	0.198979	0.088015	0.911985	0.12305	0.981845
DSC_6	0.175595	0.667495	0.260978	0.0239523	0.0955671	0.209459	0.790541	0.405294	0.952928
DSC_5	0.130244	0.731144	0.212516	0.0277122	0.0779721	0.192101	0.807899	0.428627	0.976719
DSC_4	0.618977	0.358788	0.879556	0.0169945	0.118401	0.0271153	0.972885	0.0257116	0.995313
DSC_3	0.107111	0.8527	0.579109	0.0263573	0.188364	0.236198	0.763802	0.299326	0.993317
DSC_2	0.412087	0.494446	0.569878	0.0422923	0.0779415	0.151905	0.848095	0.210691	0.988744
DSC_1	0.185428	0.723195	0.404986	0.0443255	0.129443	0.210577	0.789423	0.323805	0.967786
FBZ_5	0.0787487	0.874968	0.290153	0.021139	0.270097	0.160206	0.839794	0.338143	0.979003
FBZ_4	0.0729064	0.834997	0.245566	0.0140575	0.479069	0.160529	0.839471	0.238326	0.993338
FBZ_3	0.131083	0.83279	0.209424	0.00702994	0.159181	0.152686	0.847314	0.276803	0.977265
FBZ_2	0.0915135	0.867447	0.278417	0.017036	0.358297	0.145488	0.854512	0.292275	0.98773
FBZ_1	0.395771	0.570362	0.542933	0.0144667	0.382741	0.13164	0.86836	0.146784	0.994163
DSS_6	0.0444286	0.887593	0.115246	0.012605	0.0486896	0.26305	0.73695	0.445672	0.997852
DSS_5	0.441027	0.512344	0.0972337	0.0288181	0.476223	0.529669	0.470331	0.148178	0.996566
DSS_4	0.126377	0.680475	0.181277	0.0179882	0.128395	0.174502	0.825498	0.336739	0.994687
DSS_3	0.693079	0.205937	0.813165	0.0463624	0.0884825	0.0238429	0.976157	0.0771999	0.996403
DSS_2	0.0674616	0.83407	0.143268	0.0103384	0.112132	0.240311	0.759689	0.360381	0.997379
DSS_1	0.175709	0.667187	0.123557	0.0136469	0.177101	0.206132	0.793868	0.369233	0.995363
M_5	0.0611126	0.818354	0.21665	0.0470883	0.133494	0.0997135	0.900286	0.510382	0.979568
M_4	0.103071	0.807576	0.20797	0.0144081	0.169869	0.196432	0.803568	0.299019	0.976097
M_3	0.100271	0.849095	0.563856	0.0262059	0.147341	0.145349	0.854651	0.228252	0.984003
M_2	0.0247002	0.865348	0.208014	0.0253611	0.093441	0.137181	0.862819	0.454291	0.96463
M_1	0.0686077	0.825356	0.294185	0.0557316	0.168829	0.146629	0.853371	0.429466	0.9836
Con_4	0.378173	0.572405	0.360602	0.00911112	0.271529	0.396191	0.603809	0.273991	0.996758
Con_3	0.155189	0.741074	0.381042	0.0173724	0.180418	0.183899	0.816101	0.29855	0.992096
Con_2	0.298517	0.642809	0.507409	0.0140653	0.269321	0.171782	0.828218	0.167518	0.994591
Con_1	0.132429	0.847417	0.330995	0.00513243	0.508608	0.221609	0.778391	0.173197	0.996471
