# Supplementary material for: Intestinal flora study reveals the mechanism of Danggui Shaoyao San and its decomposed recipes to improve cognitive dysfunction in the rat model of Alzheimer’s disease
Source: Front Cell Infect Microbiol. 2023 Nov 21;13:1323674. doi: 10.3389/fcimb.2023.1323674 (PMC10699443; doi:10.3389/fcimb.2023.1323674)
Supplement: Supplementary file 4 [file Table_2.xlsx]

## Sheet: Fig.1a
Fig.1a Escape time in latentperiod
Group	a						b						c						d						e						f
day1	60	60	60	58.72	60	60	52.4	60	58.99	57.9	60	60	56.52	60	60	55.36	60	56.76	58.68	55	60	57.32	60	59.28	60	57	60	60	58.66	60	56.68	60	59.72	57.84	60	60
day2	50	40	20.08	45.76	47.08	46.92	51.4	60	47.88	42.08	41.6	49	43.36	41.76	34.72	42.6	38.16	40.28	41.24	41.96	38	40	45.56	25.6	30.28	35	40	44.08	30	29.6	36.4	40	37.08	32.64	33.72	29.44
day3	21.08	22.4	15.32	22.24	20.8	29	30.2	31.44	34.12	39.44	36.16	41.65	26.4	27.64	26.16	22.88	27.56	19	19.4	21.24	15.96	14.36	24.76	15.44	17.28	25.84	16.6	19.2	16.56	22.92	13.4	26.88	19.04	20.68	17.28	21
day4	5.08	16.48	11.56	17.56	7.92	4.88	36.8	26.4	30.2	24.36	26.36	26.8	17.76	17	18.8	17.2	7.04	16.92	8.92	19.76	16.24	15.2	14.6	19	13.24	16	14.28	20.88	15.52	8.08	11.44	17.96	19.72	8.36	18.08	8.68
day5	12.72	9.12	6.44	8.96	8.04	6.01	26	27.56	30	15.24	17.56	18.51	6.24	16.92	4.04	8.09	8.56	4.16	8.24	6.48	12.32	1.96	16.56	2.04	10.12	17.24	2.44	10.48	3.32	12.56	9.2	8.08	9.2	10.56	15	9.44

## Sheet: Fig.1b
Fig.1b Number of platform crossings
Group
a	4	7	6	5	8	4
b	2	2	2	3	1	0
c	5	4	4	6	4	5
d	2	3	3	4	2	4
e	6	3	4	3	3	5
f	3	2	3	4	5	3

## Sheet: Fig.1c
Fig.1c Residence time in the target quadrant
Group
a	14.64	9.96	11.32	7.88	10.86	11.8
b	2.28	5.4	5.2	5.36	1.72	3.24
c	10.88	12.48	13.32	17.88	7.8	7.48
d	15.96	18.6	9.56	6.04	9.05	10.6
e	16.2	29.56	14.48	7.72	10.68	8.2
f	8.28	7	14.84	5.96	6.04	14.46

## Sheet: Fig.1e
Fig.1e Total distance (cm)
Group
a	69.21	55.21	81.46	49.97	46.71	88.75
b	14.2	21.93	24.35	32.47	32.65	34.21
c	55.97	61.06	91.75	62.76	71.67	94.36
d	48.18	27.61	30.5	28.18	33.66	47.98
e	62.09	56.08	34.6	33.3	78.19	39.96
f	34.28	27.85	33.04	37.7	22.54	36.09

## Sheet: Fig.1f
Fig.1f Detention time in the central area (s)
Group
a	30.88	30.64	17.76	20.32	29.44	23.48
b	2	13.76	12.4	6.56	3.88	8.46
c	13.4	28.64	14.6	25.2	25.96	21.28
d	11.8	13.4	14.48	12.2	11.92	7.24
e	28.84	22.12	21.96	18.4	32.28	25.76
f	18.36	16.52	16.84	11.24	20.28	14.52

## Sheet: Fig.1g
Fig.1g Number of entering the central area (n)
Group
a	10	8	12	11	5	14
b	2	5	4	3	6	4
c	6	13	8	7	10	6
d	10	10	6	6	9	4
e	6	10	12	8	8	5
f	10	8	8	12	9	6

## Sheet: Fig.2b
Fig.2b The number of Nissl bodies in CA3 region of rats
Group
a	48	37	52
b	7	16	12
c	29	34	43
d	31	15	19
e	28	31	13
f	28	40	19

## Sheet: Fig.2d
Fig.2d Relative expression of PSD95 protein
Group
a	1.27	0.86	1.01
b	0.66	0.69	0.23
c	0.71	1.08	0.81
d	0.79	0.53	0.31
e	0.57	0.86	0.71
f	0.94	0.74	0.53

## Sheet: Fig.2e
Fig.2e Relative expression of Synapsin1 protein
Group
a	1.19	0.85	1.12
b	0.3	0.5	0.18
c	0.76	0.59	0.97
d	0.77	0.34	0.37
e	0.72	0.55	0.85
f	0.48	0.8	0.45

## Sheet: Fig.3a-c
Fig.3a-c Alpha diversity analysis of intestinal flora richness and evenness
	observed_otus	shannon	simpson	chao1	goods_coverage	pielou_e
Con_1	506	5.56561	0.945346	521.488	0.998869	0.619572
Con_2	637	5.53773	0.91515	651.519	0.998502	0.594486
Con_3	590	6.26578	0.95375	596.097	0.999144	0.680725
Con_4	700	5.7961	0.925903	713.281	0.998441	0.613265
DSS_1	806	6.67732	0.967448	836.115	0.997462	0.691618
DSS_2	210	6.41451	0.977401	210	1	0.831515
DSS_3	243	2.86412	0.629258	249.176	0.999358	0.361412
DSS_4	781	6.50224	0.957103	803.798	0.997829	0.67667
DSS_5	444	4.85875	0.881722	457.837	0.99893	0.552481
DSS_6	868	7.21264	0.980589	899.456	0.997523	0.738883
M_1	843	7.26762	0.977236	877.725	0.997554	0.747745
M_2	926	7.25382	0.977564	968.853	0.997126	0.736064
M_3	661	6.03904	0.912413	676.655	0.998716	0.644611
M_4	846	7.30047	0.979806	892.146	0.997004	0.750728
M_5	609	5.83477	0.911887	628.217	0.99841	0.630766
DSC_1	673	6.27976	0.943054	705.043	0.997951	0.668453
DSC_2	506	4.70812	0.861244	529.459	0.998349	0.524115
DSC_3	600	5.75288	0.917518	621.044	0.998349	0.623361
DSC_4	205	2.87192	0.682187	217.5	0.999236	0.373974
DSC_5	885	7.18037	0.971954	918.402	0.997523	0.733474
DSC_6	725	6.6188	0.954913	758.632	0.997799	0.696581
FBZ_1	460	4.56243	0.839145	471.717	0.998838	0.515791
FBZ_2	738	6.82541	0.974636	756.333	0.998288	0.716392
FBZ_3	764	6.1473	0.943406	788.942	0.997982	0.641853
FBZ_4	590	6.23837	0.961232	605.569	0.998685	0.677746
FBZ_5	755	6.59792	0.968676	783.03	0.997707	0.690135
SB_1	212	4.38332	0.815538	212.167	0.999939	0.567206
SB_2	837	6.84465	0.973085	867.319	0.997676	0.704973
SB_3	571	5.74593	0.945755	599.394	0.998043	0.627467
SB_4	521	6.26967	0.957111	528.8	0.999174	0.694689
SB_5	462	5.71525	0.891176	470.724	0.999297	0.645664
SB_6	887	6.9669	0.964355	924.739	0.997493	0.711432

[truncated: 11 more sheets: Fig3d, Fig3e, Fig4a-b, Fig4c-d, Fig.5, Fig.6, Fig.7, Table S1, Table S2, Table S3, Sheet2]
